# Supplementary material for: Psychopathological Comorbidities in Children and Adolescents with Feeding and Eating Disorders: An Italian Clinical Study
Source: Pediatr Rep. 2025 May 19;17(3):61. doi: 10.3390/pediatric17030061 (PMC12101277; doi:10.3390/pediatric17030061)
Supplement: Supplementary file 1 [file pediatrrep-17-00061-s001.zip]

Archive with 1 entries (1 files):
- pediatrrep-3512931-supplementary.pdf
